# Supplementary material for: Genetic and Functional Characterization of STAT4 in Rheumatoid Arthritis Patients with Distinct Disease Activity
Source: Int J Mol Sci. 2025 Oct 15;26(20):10011. doi: 10.3390/ijms262010011 (PMC12562885; doi:10.3390/ijms262010011)
Supplement: Supplementary file 1 [file ijms-26-10011-s001.zip]

Archive with 1 entries (1 files):
- ijms-3854188-supplementary.pdf
